# Supplementary material for: UPLC-MS/MS Analysis of Hydroxyanthracene Derivatives in Botanical Food Products and Supplements: Surveillance of the Italian Market
Source: Foods. 2025 Mar 31;14(7):1229. doi: 10.3390/foods14071229 (PMC11988599; doi:10.3390/foods14071229)
Supplement: Supplementary file 1 [file foods-14-01229-s001.zip]

Archive with 1 entries (1 files):
- foods-3512999-supplementary.pdf
